# Supplementary material for: How and Why Diets Change Post-Migration: A Qualitative Exploration of Dietary Acculturation among Recent Chinese Immigrants in Australia
Source: Nutrients. 2022 Aug 30;14(17):3573. doi: 10.3390/nu14173573 (PMC9460769; doi:10.3390/nu14173573)
Supplement: Supplementary file 1 [file nutrients-14-03573-s001.zip]

Archive with 1 entries (1 files):
- nutrients-1871791-supplementary.pdf
